# Supplementary material for: Differences in boldness between Eurasian and American wolves (Canis lupus) might be based on adaptive mechanisms
Source: Ecol Evol. 2024 Aug 19;14(8):e70178. doi: 10.1002/ece3.70178 (PMC11333551; doi:10.1002/ece3.70178)
Supplement: Supplementary file 1 — Table S1 [file ECE3-14-e70178-s001.xlsx]

## Sheet: Tabelle1
#Personality dimensions regrouped based on MQPQ-R and DOGS questionnaires, including only including items appropiate for wild canids. MCPQ-R items are marked in blue and bold, DOGS in orange.
CRS	MOTV	PLAY	SOC	EXTR
clever	assertive	sociable	friendly	relaxed
attentive	determined	active	easy going	energetic
biddable	independent	hyperactive	non-aggressive	excitable
intelligent	persevering	lively	relaxed	fearful
trainable	tenacious	restless	sociable	submissive
reliable	dominant	happy-go-lucky	gentle	timid
enthuasiatic about new ideas	nosey	quiet	obedient	cautious
inventive and resourceful	opportunistic	engages to play	often involved in fights	sensitive
not many interests	proud	conflict-prone	quiet	nervous
learns quickly	thorough	often doesn't understand play situations	brusquely towards conspecifics	reserved to strangers
	full of energy and drive			remains cool
				reacts slightly tense
				not resentful
				emotionally balanced
				cold and distant
				shy and inhibited
				calm and composed
				insecure
				self-confident
